# Supplementary material for: A Systematic Review of Structural and Functional MRI Studies Investigating Social Networking Site Use
Source: Brain Sci. 2023 May 11;13(5):787. doi: 10.3390/brainsci13050787 (PMC10216498; doi:10.3390/brainsci13050787)
Supplement: Supplementary file 1 [file brainsci-13-00787-s001.zip]

Archive with 1 entries (1 files):
- brainsci-2305382-supplementary.pdf
